# Supplementary material for: De novo metatranscriptome assembly and coral gene expression profile of Montipora capitata with growth anomaly
Source: BMC Genomics. 2017 Sep 11;18:710. doi: 10.1186/s12864-017-4090-y (PMC5594617; doi:10.1186/s12864-017-4090-y)
Supplement: Supplementary file 2 — Shows differentially expressed coral genes along with results from pairwise tissue type comparisons, gene annotations, annotation sources, and gene expression statistics. (XLS 172 kb) [file 12864_2017_4090_MOESM2_ESM.xls]

## Sheet: Summary_alldetail
				Since we want to calculate the magnitude (not direction) of the change, I calculated the absolute value. Otherwise -logFC just means down regulated.	Fold change calculated as 2^(logFC)
Comparison	Upregulated in	Gene ID	logFC	abs(logFC)	Fold Change	logCPM	PValue	FDR	A1	A2	A3	H1	H2	H3	U1	U2	U3	WA12	WA5	WA8	WH12	WH5	WH8	WU12	WU5	WU8
AH	A	c232386_g1	-9.66389	9.66389	811.186	4.08292	3.54754e-37	4.80799e-33	139.661	68.521	85.345	0	0	0	102.31	50.015	53.422	113.452	33.727	95.103	0	0.482	0	44.215	26.757	53.95
AH	A	c208131_g3	-2.26744	2.26744	4.81469	5.56442	1.85483e-10	6.28462e-07	76.773	84.986	134.86	29.873	30.097	42.471	17.79	27.742	17.638	180.737	202.44	346.545	43.707	33.312	18.772	45.558	35.976	23.084
AH	A	c210088_g1	-1.76896	1.76896	3.40809	7.82866	1.76574e-09	3.9885e-06	150.784	88.996	195.94	50.525	63.861	49.019	36.135	45.37	52.266	218.304	255.633	355.518	63.208	75.556	40.017	59.798	54.724	41.383
AH	A	c216293_g5	-5.60433	5.60433	48.6488	3.93845	3.43744e-08	4.23524e-05	56.741	13.312	1.813	0.684	0.199	0.108	15.867	11.132	5.886	0.962	6.336	1.437	0	0.44	0.254	1.762	3.035	5.222
AH	A	c225255_g2	-7.24811	7.24811	152.02	2.80403	7.22228e-08	6.99168e-05	21.069	7.116	0.172	0	0	0	23.542	12.609	0	21.447	0	9.607	0	0.136	0.186	26.413	0	12.38
AH	A	c233968_g6	-7.56438	7.56438	189.28	2.67315	7.86357e-08	7.10499e-05	65.301	100.307	0.631	0	0	0	22.374	58.811	0	45.404	0	214.182	0	1.005	0.733	102.052	0	94.053
AH	A	c214713_g1	-4.33475	4.33475	20.1786	1.59229	3.43278e-07	0.000244866	1.829	3.312	0.241	0.231	0	0.054	1.598	2.346	0	4.634	2.838	3.254	0.128	0.356	0	3.924	2.203	1.945
AH	A	c183125_g3	-8.61755	8.61755	392.772	1.89839	6.33367e-07	0.000355461	14.508	8.195	0.092	0	0	0	12.718	8.711	0.066	0.199	0	25.498	0	0	0	0	0	27.277
AH	A	c227218_g2	-1.44636	1.44636	2.72519	5.30619	6.55687e-07	0.000355461	15.14	13.163	32.204	6.094	8.762	9.881	9.866	9.356	12.185	27.09	23.953	22.99	6.224	7.519	8.535	12.306	15.629	15.688
AH	A	c223018_g1	-1.75003	1.75003	3.36367	7.19348	8.52744e-07	0.000444509	76.886	72.93	70.304	36.571	26.59	51.911	68.529	34.303	15.983	212.837	161.478	220.141	21.306	62.34	29.155	50.693	60.057	73.976
AH	A	c206573_g1	-7.75562	7.75562	216.11	2.28906	1.36253e-06	0.000659514	17.251	47.647	0.218	0	0	0	91.171	87.141	0	0.446	0	33.387	0	0.325	0	0	0	118.698
AH	A	c235651_g1	-1.18619	1.18619	2.27552	9.21779	1.59428e-06	0.000745079	115.414	89.358	123.491	58.653	61.186	54.694	75.85	41.64	77.322	213.024	130.679	145.633	46.331	64.937	57.391	99.928	75.771	67.796
AH	A	c244503_g2	-1.39441	1.39441	2.62881	7.00967	1.80573e-06	0.00081577	142.687	97.209	277.533	65.235	78.664	83.78	125.469	77.953	140.993	290.904	201.65	358.604	73.516	114.785	74.726	98.366	84.214	147.785
AH	A	c241337_g2	-2.93951	2.93951	7.67152	3.34838	1.89989e-06	0.000830619	19.354	9.693	1.824	0.551	1.805	0.973	19.015	11.992	1.072	20.203	2.358	8.466	1.766	1.791	0.909	14.583	1.768	10.445
AH	A	c216717_g1	-8.2669	8.2669	308.024	5.46634	2.02955e-06	0.000856692	237.06	0.316	0.172	0.222	0.104	0.099	243.349	0.103	0	1.584	0.3	0	0.059	0.262	0	0	0	0
AH	A	c217203_g1	-1.92014	1.92014	3.78459	5.6893	2.08595e-06	0.000856692	55.478	67.414	35.531	13.582	4.112	15.646	52.117	68.064	59.317	15.475	54.692	44.811	6.076	12.807	18.557	14.03	73.908	62.74
AH	A	c240174_g2	-6.02468	6.02468	65.1042	4.92312	2.34009e-06	0.0009328	14.018	42.828	0.241	0.346	0.161	0.396	13.857	37.752	0.254	0	0.31	10.34	0.079	0	0.029	0.162	0.104	24.083
AH	A	c220027_g3	-1.90016	1.90016	3.73255	7.42291	2.4244e-06	0.000938797	18.637	16.298	31.091	5.161	13.999	9.836	8.823	5.608	6.252	70.758	71.171	81.861	10.239	22.232	12.114	16.812	18.806	18.143
AH	A	c244278_g1	-1.70762	1.70762	3.26621	13.106	2.62354e-06	0.000987692	1045.81	1133.06	1085.35	210.674	696.963	581.107	559.342	486.637	474.651	2041.36	1240.09	4053.59	321.179	590.207	646.067	738.385	767.456	1081.12
AH	A	c216235_g2	-2.33496	2.33496	5.04538	3.24658	2.73895e-06	0.00100327	6.882	5.898	3.534	0.933	2.184	2.108	3.11	2.159	1.297	9.761	5.146	15.778	0.671	0.838	1.907	2.41	2.903	3.194
AH	A	c229212_g3	-5.33186	5.33186	40.2764	2.72785	3.01037e-06	0.00104614	1.81	0	2.604	0.053	0.019	0.018	2.479	0.065	4.485	6.875	1.989	0.056	0.02	0	0.176	4.553	1.73	0.083
AH	A	c194031_g2	-5.05709	5.05709	33.2916	0.43218	4.74428e-06	0.00153094	0.952	1.972	0.126	0	0.038	0	1.483	2.187	0.028	0.34	0.16	0.69	0	0.063	0	0.057	0.066	1.779
AH	A	c238564_g1	-1.72458	1.72458	3.30483	5.03012	6.4888e-06	0.0019118	22.672	24.995	9.499	5.09	12.789	12.007	18.278	19.638	10.718	17.364	36.105	44.896	9.223	8.482	8.604	10.163	22.824	17.061
AH	A	c230619_g4	-1.83163	1.83163	3.55938	4.65956	8.09541e-06	0.00228577	25.981	21.721	27.075	4.441	5.237	8.764	15.991	4.178	16.914	17.164	38.124	23.54	1.993	6.241	14.216	15.431	27.031	30.928
AH	A	c230280_g4	-2.30292	2.30292	4.93456	6.32815	8.90223e-06	0.00246229	11.774	119.563	170.356	7.097	45.523	36.346	8.24	52.118	40.165	141.656	89.648	170.469	7.94	13.163	22.292	87.488	45.27	147.597
AH	A	c209865_g1	-1.47937	1.47937	2.78827	7.73344	9.6932e-06	0.00262744	184.665	150.754	319.546	74.864	141.665	144.815	91.841	60.007	110.267	616.816	358.531	631.388	101.648	178.654	117.853	155.011	108.711	91.785
AH	A	c226765_g1	-7.11626	7.11626	138.742	0.6505	1.05294e-05	0.00279815	10.53	11.879	0	0	0	0	9.541	9.412	0	0	7.525	0.718	0	0	0	0	14.4	6.346
AH	A	c175583_g1	-1.52092	1.52092	2.86975	5.40862	1.52784e-05	0.00380707	23.388	26.437	59.91	13.04	20.796	17.412	15.503	12.572	16.67	51.294	72.49	122.361	20.773	20.452	23.846	14.869	23.552	24.083
AH	A	c228448_g2	-9.19529	9.19529	586.218	2.45818	1.67649e-05	0.00393404	0	0	0	0	0	0	0	0	0	157.53	87.859	1.211	0	0	0	89.231	50.782	0
AH	A	c196457_g1	-1.31369	1.31369	2.48577	5.355	1.87247e-05	0.00414723	29.28	23.079	24.976	3.988	15.219	9.773	9.101	12.235	11.066	30.105	20.246	19.933	10.15	9.666	8.75	13.297	14.059	13.077
AH	A	c212713_g4	-2.07027	2.07027	4.19966	7.79505	1.92781e-05	0.00414723	118.657	296.773	141.79	122.005	99.129	35.472	158.954	237.458	26.354	222.879	271.282	1361.34	100.01	115.423	56.961	276.075	388.668	178.484
AH	A	c216324_g2	-1.23147	1.23147	2.34806	8.16058	2.00175e-05	0.00417381	114.5	154.614	323.928	92.932	123.119	124.134	105.516	105.629	77.134	311.646	274.03	314.187	71.977	79.242	110.168	113.177	105.449	141.761
AH	A	c222575_g2	-2.82073	2.82073	7.0652	3.1772	2.88502e-05	0.00552201	7.542	6.121	59.221	3.642	0.454	1.72	9.436	5.907	44.161	11.58	9.014	9.903	1.026	2.807	4.321	10.316	7.545	8.291
AH	A	c228448_g3	-8.87574	8.87574	469.746	3.28374	3.17402e-05	0.00578496	0	0	0	0	0	0	0	0	0	75.803	63.616	0	0	0	0.176	69.219	51.198	0
AH	A	c165248_g1	-1.67608	1.67608	3.19558	4.31697	3.30528e-05	0.00589427	12.981	15.712	26.112	4.157	8.536	12.304	7.694	9.73	10.624	34.552	25.992	43.473	3.048	9.551	8.868	12.478	8.557	14.304
AH	A	c222182_g1	-1.25679	1.25679	2.38963	7.98631	3.39925e-05	0.00598312	72.201	73.693	98.515	23.193	39.143	54.361	61.304	29.676	53.827	61.184	95.594	150.874	19.58	37.071	46.852	32.147	57.173	74.777
AH	A	c221254_g3	-6.15287	6.15287	71.1538	3.12435	3.4663e-05	0.00602292	13.65	0.27	0	0	0	0	13.206	0.252	0	34.212	6.456	0.352	0	0.67	0.068	15.507	5.418	0.239
AH	A	c236094_g1	-2.51926	2.51926	5.73289	4.80112	4.65431e-05	0.0075095	93.516	23.526	4.738	1.714	7.581	4.189	8.929	15.703	4.645	9.773	65.555	12.791	11.166	7.833	5.7	11.182	3.791	6.824
AH	A	c235981_g3	-1.59137	1.59137	3.01335	4.13176	4.84663e-05	0.00763795	19.184	11.247	11.725	3.269	2.467	4.783	6.574	3.954	7.183	15.545	7.994	15.749	2.604	4.953	7.929	6.448	5.947	7.646
AH	A	c218779_g10	-1.2614	1.2614	2.39728	6.80068	5.40063e-05	0.00831758	112.605	89.833	105.33	59.772	39.927	61.783	90.865	51.427	87.044	232.476	76.767	281.744	64.333	72.655	48.934	75.505	64.955	59.567
AH	A	c168944_g1	-4.83152	4.83152	28.4729	1.43362	5.76211e-05	0.00870361	0	4.456	0.711	0.071	0.047	0.099	0.22	3.683	0.216	5.62	0	3.001	0.059	0	0.117	2.41	0.161	4.765
AH	A	c218091_g3	-8.25517	8.25517	305.529	1.61744	6.3806e-05	0.00939959	0.047	10.837	0	0	0	0	0	10.188	0	0	0	2.282	0	0	0	0.333	0	7.168
AH	H	c228720_g1	3.96973	3.96973	15.6678	6.55263	3.37089e-14	2.28428e-10	0.782	6.409	6.987	99.345	40.117	95.625	14.776	59.521	26.598	7.966	4.057	3.127	117.726	114.135	14.734	21.917	46.253	14.179
AH	H	c239238_g1	3.33047	3.33047	10.0594	8.98342	1.03786e-10	4.68872e-07	65.621	75.982	145.048	2404.43	600.103	577.071	392.188	399.795	941.894	245.711	170.592	16.496	856.366	940.048	1561.01	1189.15	675.621	455.567
AH	H	c229161_g1	2.86287	2.86287	7.27461	5.66393	1.59647e-09	3.9885e-06	20.683	11.014	22.899	210.372	169.503	84.437	48.069	40.201	123.279	26.104	44.119	1.902	171.632	110.784	150.263	168.127	74.617	36.192
AH	H	c244330_g1	3.1168	3.1168	8.67464	6.18891	2.21512e-09	4.2888e-06	10.257	7.051	5.323	120.629	77.189	38.084	22.987	23.246	59.844	5.127	17.768	0.873	53.393	24.107	87.739	91.555	34.756	10.559
AH	H	c244330_g2	2.9298	2.9298	7.62007	4.44624	3.93915e-09	6.67342e-06	17.346	8.484	12.666	161.552	107.589	59.18	36.097	22.788	85.163	13.492	24.583	0.887	96.025	49.596	113.316	126.607	43.218	19.87
AH	H	c221008_g4	3.77924	3.77924	13.7298	2.53669	4.76624e-09	7.17743e-06	9.003	3.228	3.752	123.462	56.479	33.625	15.264	14.787	42.723	1.701	6.396	2.226	54.587	18.096	96.343	76.277	41.355	5.233
AH	H	c231597_g2	2.80594	2.80594	6.99312	3.71987	2.80448e-08	3.80092e-05	17.072	4.865	11.071	128.783	83.986	54.244	23.695	26.302	68.014	11.04	32.537	4.367	110.683	67.074	117.608	117.663	58.232	21.68
AH	H	c211676_g2	4.91421	4.91421	30.1526	4.83913	4.02415e-08	4.54494e-05	3.101	2.893	0.08	91.431	19.397	27.563	6.651	39.911	0.132	0.856	0.2	0.282	53.107	38.694	0.489	0.467	18.295	0.603
AH	H	c224998_g2	1.83793	1.83793	3.57498	7.92469	5.06772e-08	5.2833e-05	19.731	13.349	25.526	89.823	33.953	60.567	29.456	33.789	60.887	20.837	19.057	5.846	54.646	64.906	58.506	44.044	69.493	28.795
AH	H	c172787_g2	8.66888	8.66888	406.998	2.03978	9.53157e-08	8.07383e-05	0	0	0	0	4.679	6.089	0	0	0	0	0	0	5.327	0	1.144	0	0	0
AH	H	c203847_g3	7.86651	7.86651	233.376	4.37367	1.26196e-07	0.000100608	0	0	0.424	0	45.618	1.162	0.048	0	0.197	0	0	0	35.027	37.72	0.518	0	0.085	0
AH	H	c240897_g1	2.28116	2.28116	4.86069	7.76346	1.4735e-07	0.000110946	28.733	13.005	45.431	203.097	181.318	84.59	55.753	35.715	130.152	56.972	70.941	7.678	247.506	182.455	165.643	181.11	73.001	47.375
AH	H	c238492_g2	2.82491	2.82491	7.08571	4.53892	4.0347e-07	0.000261079	1.631	4.13	1.526	26.835	10.322	18.682	4.708	14.076	3.686	7.192	0.979	1.282	33.458	20.871	3.266	7.382	11.44	2.424
AH	H	c240815_g2	1.69804	1.69804	3.2446	5.11982	4.23801e-07	0.000261079	14.508	11.33	10.945	33.906	38.604	29.563	9.57	10.272	18.945	11.204	17.618	6.677	48.777	21.394	58.692	22.879	29.669	11.662
AH	H	c238232_g2	2.13136	2.13136	4.38132	4.92258	4.37699e-07	0.000261079	0.83	1.274	1.216	7.231	3.63	5.432	1.225	4.356	2.031	1.631	0.66	0.451	5.544	2.545	1.291	2.153	2.099	0.749
AH	H	can21008_g1	3.35657	3.35657	10.243	4.0459	4.43062e-07	0.000261079	7.155	3.451	2.685	86.812	46.96	29.41	17.455	15.665	44.302	0.786	11.642	0	29.759	14.315	62.495	66.056	32.525	6.543
AH	H	c239805_g2	1.96849	1.96849	3.91357	4.02863	1.24699e-06	0.000625945	5.1	2.93	5.231	21.408	18.149	4.306	8.412	6.991	22.142	4.658	4.397	2.972	17.469	17.761	18.997	12.383	4.274	7.677
AH	H	c218604_g3	6.4721	6.4721	88.7762	2.36109	3.00742e-06	0.00104614	0	0	0.115	0	17.856	16.88	0	0	0	0.551	0	0	17.015	0	4.742	0	0	0
AH	H	c237299_g2	2.30792	2.30792	4.95169	4.50396	3.21906e-06	0.0010907	1.678	2.512	1.732	16.042	7.118	15.187	2	14.46	0.95	4.81	0.989	2.31	16.078	9.739	1.496	8.449	5.437	1.654
AH	H	c224323_g1	2.04734	2.04734	4.13342	4.61364	4.06639e-06	0.00134419	2.14	2.335	2.65	15.811	5.898	11.44	3.215	7.076	2.332	4.4	2.678	1.071	15.694	10.001	2.229	4.82	7.233	1.394
AH	H	c233223_g2	3.15707	3.15707	8.92017	2.64504	5.04113e-06	0.00158889	0.302	0.847	0.356	6.174	2.514	5.369	0.517	4.973	0.32	0.81	0.11	0.113	5.652	2.283	0.42	1.324	1.428	0.499
AH	H	c239797_g2	1.50449	1.50449	2.83724	5.67332	5.55819e-06	0.00171205	53.168	46.372	32.433	136.253	63.313	83.617	66.07	71.607	58.969	18.948	39.633	23.821	91.813	88.939	138.658	110.672	103.946	68.056
AH	H	c209755_g2	1.57108	1.57108	2.97127	5.34177	5.94436e-06	0.00179031	6.967	6.791	9.889	36.437	16.135	28.176	10.488	19.544	14.752	18.349	6.645	7.114	36.664	26.966	13.101	14.145	12.386	9.748
AH	H	c209028_g1	3.90387	3.90387	14.9686	0.67177	7.59004e-06	0.00218868	0.094	0	0.092	0.249	1.938	2.351	0.153	0	0.122	0.587	0	0	2.584	1.979	1.731	0.133	0	0.114
AH	H	c195139_g1	2.53697	2.53697	5.8037	3.63582	1.18512e-05	0.00308883	1.376	1.926	2.226	15.82	5.586	13.728	3.55	7.178	3.215	5.69	0.72	0.563	14.954	16.473	2.61	5.144	7.611	1.571
AH	H	c213861_g5	6.69027	6.69027	103.269	3.31055	1.32702e-05	0.00339341	0.075	0.084	0	0.782	15.379	0	0.316	0.037	0	0.164	0	0	20.379	0.482	0	0.105	0.123	0
AH	H	c238733_g2	3.03649	3.03649	8.20493	8.69779	1.55787e-05	0.00380707	37.331	42.335	69.042	124.777	323.248	9.521	65.907	9.281	29.231	24.45	4.537	22.258	463.95	650.862	42.08	3.362	44.627	24.894
AH	H	c233718_g4	7.98063	7.98063	252.586	1.3474	1.57305e-05	0.00380707	0	0	0	0	0.085	0.144	0	0	0	0	0	0	0.385	10.661	0.274	0	0	0.062
AH	H	c210228_g7	8.31736	8.31736	318.988	2.86834	1.69476e-05	0.00393404	0	0.251	0	99.639	0	0.216	0.182	0	0	0	0	0	0.256	0	55.817	0	0	0
AH	H	c230266_g2	1.3092	1.3092	2.47804	6.14169	1.7126e-05	0.00393404	13.415	13.051	8.559	34.794	16.05	27.734	14.048	24.526	19.293	14.431	8.994	5.607	30.983	23.342	21.959	22.727	20.574	14.647
AH	H	c210228_g4	7.12161	7.12161	139.257	1.76796	1.79954e-05	0.00406486	0.368	0	0	0	0.312	61.297	0	0.365	0.244	0	0	0	0.414	3.948	40.761	5.22	0	0
AH	H	c224126_g3	1.34673	1.34673	2.54336	6.19747	1.89789e-05	0.00414723	104.498	73.061	71.486	198.753	173.822	119.252	94.425	118.837	88.915	30.563	61.577	45.29	177.087	180.811	123.543	116.654	130.609	90.599
AH	H	c208317_g1	1.41566	1.41566	2.66782	7.38924	1.98196e-05	0.00417381	34.39	41.414	39.948	110.991	80.517	169.054	48.94	97.376	32.578	56.503	34.866	63.491	172.925	118.722	34.405	88.107	107.038	32.156
AH	H	c223010_g2	8.35878	8.35878	328.278	2.90585	2.08375e-05	0.00427895	0.066	0	0	0.053	0.038	32.626	0	0	0	0	0	0	0	0	4.771	0	0	0
AH	H	c222220_g8	9.08859	9.08859	544.424	2.37702	2.30175e-05	0.00461315	0	0	0	1.466	0	0	0	0	0	0	0	0	0.049	21.374	0.049	0	0	0
AH	H	c239225_g1	1.73937	1.73937	3.33888	5.32239	2.31457e-05	0.00461315	2.706	5.033	4.555	14.657	7.146	26.572	6.919	9.702	5.829	7.262	2.019	2.423	13.543	9.414	5.065	6.868	6.183	3.703
AH	H	c221191_g3	3.18264	3.18264	9.07968	2.61979	2.68038e-05	0.0052648	0.5	0.688	0.597	9.3	1.503	4.279	0.727	3.814	0.611	0.751	0	0	3.926	3.362	0.841	1.762	1.844	0.291
AH	H	c223729_g1	2.71862	2.71862	6.58242	3.89148	2.89281e-05	0.00552201	1.263	1.553	2.478	17.712	5.946	15.457	4	9.646	2.238	5.444	0.23	0.831	20.211	12.891	1.105	5.801	11.365	1.217
AH	H	c216072_g1	2.11162	2.11162	4.32177	3.61054	3.02356e-05	0.00569143	1.81	2.447	1.503	9.691	1.872	15.259	1.924	6.047	5.585	1.701	2.278	1.705	4.488	12.64	4.292	2.276	5.853	1.571
AH	H	c217092_g1	3.37895	3.37895	10.4031	0.532625	3.09024e-05	0.00573726	0.151	0.167	0.08	2.034	0.397	2.729	0.057	1.234	0.564	0.164	0.1	0	1.194	1.047	0.332	0.962	0.69	0
AH	H	c215315_g1	3.51928	3.51928	11.4659	2.67433	3.2013e-05	0.00578496	0.377	0.484	0.08	4.237	6.097	0.189	0.172	0.402	0.188	0.246	0.35	0.085	4.922	4.053	0.117	0.086	0.189	0.302
AH	H	c219411_g4	5.40244	5.40244	42.2957	3.44168	3.85308e-05	0.00661022	2.404	1.805	0.241	2.834	0.208	196.825	3.034	1.897	0.16	0	0.64	0	0.533	23.122	10.579	0.676	0.359	0.624
AH	H	c233675_g3	2.54637	2.54637	5.84161	2.33258	3.99882e-05	0.00677449	0.782	0.307	0.333	3.331	4.518	3.225	1.072	0.084	0.987	1.091	0.16	0.113	1.618	0.984	2.161	0.505	0.303	0.104
AH	H	c214709_g3	7.06477	7.06477	133.878	2.64243	4.09028e-05	0.0068439	0	0	0	0	11.069	0	0	0	0	0.07	0	0.099	6.402	0	11.107	0.133	0.142	0.042
AH	H	c219411_g9	4.44537	4.44537	21.7867	2.51992	4.16816e-05	0.00688915	0.914	0	0	36.002	12.534	135.483	0.364	0	0	0	9.373	0	13.04	22.84	6.189	0	30.927	0
AH	H	c214820_g1	3.41991	3.41991	10.7027	3.31102	4.65402e-05	0.0075095	1.075	1.693	0.207	21.834	7.382	18.339	2.641	14.104	0.912	4.928	0.13	0.282	24.226	11.184	0.42	4.21	4.718	0.988
AH	H	c223975_g1	2.49381	2.49381	5.63263	4.43209	4.79898e-05	0.00763795	2.196	3.181	3.166	57.312	11.749	29.608	3.703	35.107	2.416	18.396	1.739	3.423	38.233	25.887	3.93	22.755	12.981	3.277
AH	H	c234697_g1	1.48697	1.48697	2.80301	4.66044	5.192e-05	0.00808818	22.295	11.702	32.284	60.794	51.053	24.248	6.527	22.61	21.86	15.827	13.651	21.032	41.981	46.14	92.364	27.27	32.761	18.965
AH	H	c216902_g1	3.18873	3.18873	9.11808	0.935063	5.77971e-05	0.00870361	0.104	0.214	0.298	2.505	6.333	0.748	2.153	0.103	5.5	0.622	0.26	0	2.219	1.215	0.87	0.419	0	0
AH	H	c237792_g3	1.2005	1.2005	2.2982	8.56587	6.1075e-05	0.00909615	63.51	78.614	55.619	161.028	72.378	75.195	87.171	139.334	95.609	52.092	72.44	75.944	136.162	180.853	203.128	131.465	107.132	172.44
AH	H	c165785_g1	8.35977	8.35977	328.506	1.76226	6.54904e-05	0.00954399	0	0	0	0	0	16.709	0	0	0	0	0	0	0.079	0	2.503	0	0	0
AU	A	c210088_g1	-1.99848	1.99848	3.99577	7.76687	1.98657e-11	1.50601e-07	150.784	88.996	195.94	50.525	63.861	49.019	36.135	45.37	52.266	218.304	255.633	355.518	63.208	75.556	40.017	59.798	54.724	41.383
AU	A	c208131_g3	-2.50303	2.50303	5.66873	5.51425	2.23096e-11	1.50601e-07	76.773	84.986	134.86	29.873	30.097	42.471	17.79	27.742	17.638	180.737	202.44	346.545	43.707	33.312	18.772	45.558	35.976	23.084
AU	A	c215386_g1	-2.63587	2.63587	6.21548	5.19834	1.15508e-09	5.19826e-06	53.244	40.13	20.031	3.082	14.443	1.09	4.708	9.319	1.655	22.08	16.519	55.997	2.949	16.86	10.217	3.962	7.885	4.38
AU	A	c233110_g2	-1.72329	1.72329	3.30188	5.97727	1.76483e-08	5.95675e-05	19.995	23.516	31.481	9.975	18.971	15.835	8.622	9.824	10.305	41.239	62.637	47.192	23.782	17.949	13.639	13.592	12.225	10.185
AU	A	c209865_g1	-1.75979	1.75979	3.38649	7.65174	2.4317e-07	0.000469006	184.665	150.754	319.546	74.864	141.665	144.815	91.841	60.007	110.267	616.816	358.531	631.388	101.648	178.654	117.853	155.011	108.711	91.785
AU	U	c228720_g1	2.55347	2.55347	5.87044	5.26782	4.33436e-08	0.000117036	0.782	6.409	6.987	99.345	40.117	95.625	14.776	59.521	26.598	7.966	4.057	3.127	117.726	114.135	14.734	21.917	46.253	14.179
AU	U	c239238_g1	2.5659	2.5659	5.92125	8.2949	9.35947e-08	0.000210604	65.621	75.982	145.048	2404.43	600.103	577.071	392.188	399.795	941.894	245.711	170.592	16.496	856.366	940.048	1561.01	1189.15	675.621	455.567
HU	H	c203847_g3	-8.12965	8.12965	280.072	4.414	1.70436e-09	7.71621e-06	0	0	0.424	0	45.618	1.162	0.048	0	0.197	0	0	0	35.027	37.72	0.518	0	0.085	0
HU	H	c218604_g3	-9.16761	9.16761	575.075	2.37876	7.66337e-09	2.1912e-05	0	0	0.115	0	17.856	16.88	0	0	0	0.551	0	0	17.015	0	4.742	0	0	0
HU	H	c172787_g2	-8.83161	8.83161	455.597	2.06478	2.74162e-08	6.20611e-05	0	0	0	0	4.679	6.089	0	0	0	0	0	0	5.327	0	1.144	0	0	0
HU	H	c232579_g1	-5.20659	5.20659	36.9267	2.34502	7.23686e-08	0.000122864	0.104	0.056	0	6.84	3.592	2.846	0	0.056	0	1.291	0	0	5.05	0	4.331	0.286	0.236	0.062
HU	H	c199868_g1	-3.32445	3.32445	10.0175	4.75663	1.0365e-07	0.000156419	4.195	11.349	20.742	6.609	90.773	39.669	1.617	7.608	5.754	4.493	45.169	27.893	93.549	4.712	39.372	2.172	6.826	2.757
HU	H	c209028_g1	-4.09826	4.09826	17.1277	0.647755	1.89349e-07	0.000229735	0.094	0	0.092	0.249	1.938	2.351	0.153	0	0.122	0.587	0	0	2.584	1.979	1.731	0.133	0	0.114
HU	H	c240086_g4	-4.03077	4.03077	16.3449	4.27841	2.86209e-07	0.000277663	1.885	5.758	0.184	3.953	24.539	20.087	2.077	0.449	0.216	0.07	2.198	0.972	16.453	0.262	4.263	0.143	1.049	0.718
HU	H	c210797_g1	-2.35723	2.35723	5.12384	2.22944	2.08497e-06	0.00157323	4.054	7.554	3.832	4.69	7.382	5.405	2.172	1.654	0.874	15.111	0.939	9.565	10.545	8.996	4.791	0.991	0.719	1.363
HU	H	c223010_g2	-9.76107	9.76107	867.708	2.94262	3.49956e-06	0.00237655	0.066	0	0	0.053	0.038	32.626	0	0	0	0	0	0	0	0	4.771	0	0	0
HU	H	c215315_g1	-3.76407	3.76407	13.5862	2.68951	4.25218e-06	0.00275015	0.377	0.484	0.08	4.237	6.097	0.189	0.172	0.402	0.188	0.246	0.35	0.085	4.922	4.053	0.117	0.086	0.189	0.302
HU	H	c210228_g7	-8.61297	8.61297	391.528	2.90737	8.56037e-06	0.0044718	0	0.251	0	99.639	0	0.216	0.182	0	0	0	0	0	0.256	0	55.817	0	0	0
HU	H	c214709_g3	-6.98569	6.98569	126.736	2.67996	9.91967e-06	0.00498996	0	0	0	0	11.069	0	0	0	0	0.07	0	0.099	6.402	0	11.107	0.133	0.142	0.042
HU	H	c222220_g8	-9.2332	9.2332	601.827	2.38094	1.54426e-05	0.00723246	0	0	0	1.466	0	0	0	0	0	0	0	0	0.049	21.374	0.049	0	0	0
HU	H	c238733_g2	-3.13064	3.13064	8.7582	8.73241	1.61227e-05	0.00729928	37.331	42.335	69.042	124.777	323.248	9.521	65.907	9.281	29.231	24.45	4.537	22.258	463.95	650.862	42.08	3.362	44.627	24.894
HU	H	c169334_g4	-7.6384	7.6384	199.245	0.957268	2.31974e-05	0.00984586	0	0	0.161	10.979	0.142	12.025	0	0	0	0	0	0	0	0	1.975	0	0	0
HU	U	c232386_g1	9.1268	9.1268	559.036	3.54872	8.07791e-31	1.09714e-26	139.661	68.521	85.345	0	0	0	102.31	50.015	53.422	113.452	33.727	95.103	0	0.482	0	44.215	26.757	53.95
HU	U	c216293_g5	4.71277	4.71277	26.2231	3.12462	7.42847e-11	5.04467e-07	56.741	13.312	1.813	0.684	0.199	0.108	15.867	11.132	5.886	0.962	6.336	1.437	0	0.44	0.254	1.762	3.035	5.222
HU	U	c217203_g1	2.23897	2.23897	4.72059	5.99991	8.06657e-09	2.1912e-05	55.478	67.414	35.531	13.582	4.112	15.646	52.117	68.064	59.317	15.475	54.692	44.811	6.076	12.807	18.557	14.03	73.908	62.74
HU	U	c225255_g2	7.69313	7.69313	206.949	3.26969	3.47853e-08	6.74934e-05	21.069	7.116	0.172	0	0	0	23.542	12.609	0	21.447	0	9.607	0	0.136	0.186	26.413	0	12.38
HU	U	c229212_g3	5.44455	5.44455	43.5483	2.89908	1.2377e-07	0.000168105	1.81	0	2.604	0.053	0.019	0.018	2.479	0.065	4.485	6.875	1.989	0.056	0.02	0	0.176	4.553	1.73	0.083
HU	U	c206573_g1	9.45303	9.45303	700.882	3.93862	2.02976e-07	0.000229735	17.251	47.647	0.218	0	0	0	91.171	87.141	0	0.446	0	33.387	0	0.325	0	0	0	118.698
HU	U	c233968_g6	7.08031	7.08031	135.327	2.24362	2.66364e-07	0.000277663	65.301	100.307	0.631	0	0	0	22.374	58.811	0	45.404	0	214.182	0	1.005	0.733	102.052	0	94.053
HU	U	c240174_g2	6.20933	6.20933	73.9938	5.15876	3.50258e-07	0.000317147	14.018	42.828	0.241	0.346	0.161	0.396	13.857	37.752	0.254	0	0.31	10.34	0.079	0	0.029	0.162	0.104	24.083
HU	U	c183125_g3	8.88426	8.88426	472.528	2.09801	9.56942e-07	0.000812324	14.508	8.195	0.092	0	0	0	12.718	8.711	0.066	0.199	0	25.498	0	0	0	0	0	27.277
HU	U	c226765_g1	7.62335	7.62335	197.177	0.937225	1.10761e-06	0.000884915	10.53	11.879	0	0	0	0	9.541	9.412	0	0	7.525	0.718	0	0	0	0	14.4	6.346
HU	U	c241337_g2	2.94542	2.94542	7.70301	3.40911	2.83067e-06	0.00202348	19.354	9.693	1.824	0.551	1.805	0.973	19.015	11.992	1.072	20.203	2.358	8.466	1.766	1.791	0.909	14.583	1.768	10.445
HU	U	c168944_g1	4.67257	4.67257	25.5025	1.36681	4.54984e-06	0.0028089	0	4.456	0.711	0.071	0.047	0.099	0.22	3.683	0.216	5.62	0	3.001	0.059	0	0.117	2.41	0.161	4.765
HU	U	c222845_g1	1.34596	1.34596	2.542	6.31208	5.13282e-06	0.00303104	68.939	67.6	26.02	15.394	11.957	31.968	64.797	60.989	44.566	38.271	54.152	53.56	9.223	25.437	26.652	41.91	51.557	38.241
HU	U	c239515_g1	1.31455	1.31455	2.48725	4.70089	7.75844e-06	0.00439063	21.946	15.823	19.297	6.751	7.042	5.369	24.441	15.039	15.259	7.086	13.371	10.819	5.603	7.079	6.248	8.325	15.894	14.325
HU	U	c218091_g3	8.85595	8.85595	463.346	2.06585	8.35573e-06	0.0044718	0.047	10.837	0	0	0	0	0	10.188	0	0	0	2.282	0	0	0	0.333	0	7.168
HU	U	c231457_g2	1.73999	1.73999	3.34033	4.77695	1.41514e-05	0.00686445	10.332	20.344	2.122	3.34	2.24	3.954	7.56	18.759	4.645	6.23	14.71	20.398	1.134	4.691	4.018	6.896	13.653	15.396
HU	U	c219571_g4	4.86956	4.86956	29.2338	0.656173	2.17825e-05	0.00954355	13.301	11.442	0	0	0	0	11.378	15.413	0.254	4.106	0.52	4.339	0.858	0	0.43	10.354	0.586	6.543
HU	U	c208053_g1	9.07966	9.07966	541.066	2.27653	2.40126e-05	0.009883	0	9.033	0	0	0	0	0	16.245	0	0	0	4.931	0	0	0	0	0	12.9

## Sheet: Annotations
						1=BLASTP(nr), 2=BLASTP(uniprot), 3=KEGG, 4=Zoophytebase
GeneID	Pairwise Comparisons*			Gene Annotation	Annotation Source
	AH	AU	UH
c165248_g1	A			Protein phosphatas	3,4
c165785_g1	H			Integrase core domain-containing protein	4
c168944_g1	A		U	Pao retrotransposon peptidase family protein-like	1,4
c169334_g4			H	Unidentified protein
c172787_g2	H		H	Putative ATP-dependent RNA helicase	2,3,4
c175583_g1	A			Notch-regulated ankyrin repeat-containing protein	2,4
c183125_g3	A		U	TNF receptor-associated factor 5 TNF receptor-associated factor 6	1,2,4 3,4
c194031_g2	A			Pao retrotransposon peptidase	4
c195139_g1	H			Muscle segment homeobox 3	1,2,3,4
c196457_g1	A			Sprouty homolog 2	1,2,3,4
c199868_g1			H	Lectin	1
c203847_g3	H		H	Alcohol dehydrogenase transcription factor factor Myb/SANT-like	4
c206573_g1	A		U	Unidentified protein
c208053_g1			U	BTB and MATH domain-containing protein 38	2,4
c208131_g3	A	A		Transcription factor HES-1 Transcription factor HES-4-A	3,4 2,4
c208317_g1	H			Tropomyosin alpha-4 chain	2,4
c209028_g1	H		H	Unidentified protein
c209755_g2	H			Forkhead box protein L2	1,2,3,4
c209865_g1	A	A		Unidentified protein
c210088_g1	A	A		Transcription factor HES-1	2,3,4
c210228_g4	H			Hemicentin	3
c210228_g7	H		H	Vascular endothelial growth factor receptor	2,4
c210797_g1			H	Tctex 1 domain-containing protein	2,4
c211676_g2	H			Protein DD3-3	2
c212713_g4	A			Unidentified protein
c213861_g5	H			HECT-domain-containing protein (ubiquitin-transferase)	4
c214709_g3	H		H	Unidentified protein
c214713_g1	A			DDE superfamily endonuclease	4
c214820_g1	H			Antho-RFamide neuropeptides	1,2
c215315_g1	H		H	Retrotransposon-like family member (retr-1)-like	1,4
c215386_g1		A		Frizzled 5	2,3,4
c216072_g1	H			Transient receptor potential cation channel subfamily A member 1	1,2,3,4
c216235_g2	A			Homeobox protein engrailed	2,3,4
c216293_g5	A		U	G-protein-signaling modulator 1	1,2,4
c216324_g2	A			ShK domain-like-containing protein	4
c216717_g1	A			Unidentified protein
c216902_g1	H			Putative reverse transcriptase	1
c217092_g1	H			Uncharacterized WD repeat-containing protein alr2800	2
c217203_g1	A		U	Unidentified protein
c218091_g3	A		U	Death domain-containing protein	4
c218604_g3	H		H	Neuroendocrine convertase 1, Proprotein convertase subtilisin/kexin type 1	2,4 3,4
c218779_g10	A			Unidentified protein
c219411_g4	H			SEA domain-containing protein	4
c219411_g9	H			Peroxidasin homolog, Hemicentin-2, Neurotrimin	1 2,4 3,4
c219571_g4			U	ASL1/Clec4a2 fusion protein	1,2,3,4
c220027_g3	A			Type III iodothyronine deiodinase	2,3,4
c221008_g1	H			Low-density lipoprotein receptor-related protein 5, Low-density lipoprotein receptor-related protein 6	2,3 1,2,3
c221008_g4	H			Putative Low-density lipoprotein receptor repeat class B	1
c221191_g3	H			Neuronal acetylcholine receptor subunit alpha-7, Nicotinic acetylcholine receptor	2,4 3,4
c221254_g3	A			ISXO2-like transposase domain-containing protein	4
c222182_g1	A			Unidentified protein
c222220_g8	H		H	Guanylate-binding protein 6	2,4
c222575_g2	A			Unidentified protein
c222845_g1			U	Protein-methionine sulfoxide oxidase mical3a	2,3,4
c223010_g2	H		H	Proprotein convertase subtilisin type 5	2,3,4
c223018_g1	A			Unidentified protein
c223729_g1	H			Twist	1,2,3,4
c223975_g1	H			Calumenin	2,4
c224126_g3	H			Uromodulin	2,3
c224323_g1	H			Protein Wnt-7b	2,3,4
c224998_g2	H			Inhibin beta B, Activin-like protein	2,4 1,4
c225255_g2	A		U	Tetracopeptide repeat protein	2,4
c226765_g1	A		U	Unidentified protein
c227218_g2	A			Adenosine receptor A3	2,4
c228448_g2	A			E3 ubiquitin-protein ligase RNF213	2
c228448_g3	A			E3 ubiquitin-protein ligase RNF213	2
c228720_g1	H	U		Unidentified protein
c229161_g1	H			Low-density lipoprotein receptor-related protein 4	1,2
c229212_g3	A		U	Similar to RNase H and integrase-like protein	1,4
c230266_g2	H			Glypican-5	1,2,4
c230280_g4	A			Unidentified protein
c230619_g4	A			Acetylcholine receptor subunit alpha-like 2	2,4
c231457_g2			U	Protein unc-13 homolog C Endonuclease/Exonuclease/phosphatase family	2 4
c231597_g2	H			Low-density lipoprotein receptor-related protein 4, Low-density lipoprotein receptor-related protein 1	1,2,4 3
c232386_g1	A		U	PB1 domain-containing protein	4
c232579_g1			H	HECT-domain-containing protein (ubiquitin-transferase)	4
c233110_g2		A		Unidentified protein
c233223_g2	H			Neuronal acetylcholine receptor subunit alpha-10	2,4
c233675_g3	H			DDE superfamily endonuclease	4
c233718_g4	H			Unidentified protein
c233968_g6	A		U	Lysosomal acid lipase/cholesteryl ester hydrolase	1,2,3,4
c234697_g1	H			Protein Wnt-2b	2,4
c235651_g1	A			Collagen alpha-6 (VI)	1,2,3,4
c235981_g3	A			Sulfite exporter TauE/SafE	4
c236094_g1	A			TNF receptor-associated factor 3 TNF receptor-associated factor 5 TNF receptor-associated factor 6	2,3,4 2,4 2,3,4
c237299_g2	H			ShK domain-like-containing protein	4
c237792_g3	H			Prestin, Solute carrier family 26 member 5,6	2,4 2,3,4
c238232_g2	H			similar to DNA-directed RNA polymerase, omega subunit family protein, Myosin heavy chain	1 2
c238492_g2	H			Zinc finger protein	1,2,4
c238564_g1	A			Unidentified protein
c238733_g2	H		H	GP26	1
c239225_g1	H			Protein Wnt-4	2,4
c239238_g1	H	U		Low-density lipoprotein receptor protein 4	1,2,4
c239515_g1			U	Peroxisomal N(1)-acetyl-spermine/spermidine oxidase	2,3,4
c239797_g2	H			Sodium/glucose cotransporter 2	2,4
c239805_g2	H			TPR repeat-containing protein	2
c240086_g4			H	THAP domain-containing protein	4
c240174_g2	A		U	Unidentified protein
c240815_g2	H			Bone morphogenetic protein 1 homolog	2,4
c240897_g1	H			Deleted in malignant brain tumors 1 protein Low-density lipoprotein receptor-related protein 4	2,3,4 1,2
c241337_g2	A		U	Unidentified protein
c244278_g1	A			Macrophage mannose receptor 1	1,2,3,4
c244330_g1	H			Low-density lipoprotein receptor-related protein 4	1,2,4
c244330_g2	H			Low-density lipoprotein receptor-related protein 6	1,2
c244503_g2	A			Collagen alpha-1 (XIV), Collagen alpha (VI)	2,4 3,4

## Sheet: Summary_table
Comparison	Upregulated in	Gene ID	Gene Annotation	FDR	FC	Annotation Sources
AH	A	c232386_g1	PB1 domain-containing protein	4.80799e-33	811.186	4
AH	A	c208131_g3	Transcription factor HES-1 Transcription factor HES-4-A	6.28462e-07	4.81469	3,4 2,4
AH	A	c210088_g1	Transcription factor HES-1	3.9885e-06	3.40809	2,3,4
AH	A	c216293_g5	G-protein-signaling modulator 1	4.23524e-05	48.6488	1,2,4
AH	A	c225255_g2	Tetracopeptide repeat protein	6.99168e-05	152.02	2,4
AH	A	c233968_g6	Lysosomal acid lipase/cholesteryl ester hydrolase	7.10499e-05	189.28	1,2,3,4
AH	A	c214713_g1	DDE superfamily endonuclease	0.000244866	20.1786	4
AH	A	c183125_g3	TNF receptor-associated factor 5 TNF receptor-associated factor 6	0.000355461	392.772	1,2,4 3,4
AH	A	c227218_g2	Adenosine receptor A3	0.000355461	2.72519	2,4
AH	A	c223018_g1	Unidentified protein	0.000444509	3.36367
AH	A	c206573_g1	Unidentified protein	0.000659514	216.11
AH	A	c235651_g1	Collagen alpha-6 (VI)	0.000745079	2.27552	1,2,3,4
AH	A	c244503_g2	Collagen alpha-1 (XIV), Collagen alpha (VI)	0.00081577	2.62881	2,4 3,4
AH	A	c241337_g2	Unidentified protein	0.000830619	7.67152
AH	A	c216717_g1	Unidentified protein	0.000856692	308.024
AH	A	c217203_g1	Unidentified protein	0.000856692	3.78459
AH	A	c240174_g2	Unidentified protein	0.0009328	65.1042
AH	A	c220027_g3	Type III iodothyronine deiodinase	0.000938797	3.73255	2,3,4
AH	A	c244278_g1	Macrophage mannose receptor 1	0.000987692	3.26621	1,2,3,4
AH	A	c216235_g2	Homeobox protein engrailed	0.00100327	5.04538	2,3,4
AH	A	c229212_g3	Similar to RNase H and integrase-like protein	0.00104614	40.2764	1,4
AH	A	c194031_g2	Pao retrotransposon peptidase	0.00153094	33.2916	4
AH	A	c238564_g1	Unidentified protein	0.0019118	3.30483
AH	A	c230619_g4	Acetylcholine receptor subunit alpha-like 2	0.00228577	3.55938	2,4
AH	A	c230280_g4	Unidentified protein	0.00246229	4.93456
AH	A	c209865_g1	Unidentified protein	0.00262744	2.78827
AH	A	c226765_g1	Unidentified protein	0.00279815	138.742
AH	A	c175583_g1	Notch-regulated ankyrin repeat-containing protein	0.00380707	2.86975	2,4
AH	A	c228448_g2	E3 ubiquitin-protein ligase RNF213	0.00393404	586.218	2
AH	A	c196457_g1	Sprouty homolog 2	0.00414723	2.48577	1,2,3,4
AH	A	c212713_g4	Unidentified protein	0.00414723	4.19966
AH	A	c216324_g2	ShK domain-like-containing protein	0.00417381	2.34806	4
AH	A	c222575_g2	Unidentified protein	0.00552201	7.0652
AH	A	c228448_g3	E3 ubiquitin-protein ligase RNF213	0.00578496	469.746	2
AH	A	c165248_g1	Protein phosphatase	0.00589427	3.19558	3,4
AH	A	c222182_g1	Unidentified protein	0.00598312	2.38963
AH	A	c221254_g3	ISXO2-like transposase domain-containing protein	0.00602292	71.1538	4
AH	A	c236094_g1	TNF receptor-associated factor 3 TNF receptor-associated factor 5 TNF receptor-associated factor 6	0.0075095	5.73289	2,3,4 2,4 2,3,4
AH	A	c235981_g3	Sulfite exporter TauE/SafE	0.00763795	3.01335	4
AH	A	c218779_g10	Unidentified protein	0.00831758	2.39728
AH	A	c168944_g1	Pao retrotransposon peptidase family protein-like	0.00870361	28.4729	1,4
AH	A	c218091_g3	Death domain-containing protein	0.00939959	305.529	4
AH	H	c228720_g1	Unidentified protein	2.28428e-10	15.6678
AH	H	c239238_g1	Low-density lipoprotein receptor protein 4	4.68872e-07	10.0594	1,2,4
AH	H	c229161_g1	Low-density lipoprotein receptor-related protein 4	3.9885e-06	7.27461	1,2
AH	H	c244330_g1	Low-density lipoprotein receptor-related protein 4	4.2888e-06	8.67464	1,2,4
AH	H	c244330_g2	Low-density lipoprotein receptor-related protein 6	6.67342e-06	7.62007	1,2
AH	H	c221008_g4	Putative Low-density lipoprotein receptor repeat class B	7.17743e-06	13.7298	1
AH	H	c231597_g2	Low-density lipoprotein receptor-related protein 4, Low-density lipoprotein receptor-related protein 1	3.80092e-05	6.99312	1,2,4 3
AH	H	c211676_g2	Protein DD3-3	4.54494e-05	30.1526	2
AH	H	c224998_g2	Inhibin beta B, Activin-like protein	5.2833e-05	3.57498	2,4 1,4
AH	H	c172787_g2	Putative ATP-dependent RNA helicase	8.07383e-05	406.998	2,3,4
AH	H	c203847_g3	Alcohol dehydrogenase transcription factor factor Myb/SANT-like	0.000100608	233.376	4
AH	H	c240897_g1	Deleted in malignant brain tumors 1 protein Low-density lipoprotein receptor-related protein 4	0.000110946	4.86069	2,3,4 1,2
AH	H	c238232_g2	similar to DNA-directed RNA polymerase, omega subunit family protein, Myosin heavy chain	0.000261079	4.38132	1 2
AH	H	c238492_g2	Zinc finger protein	0.000261079	7.08571	1,2,4
AH	H	c240815_g2	Bone morphogenetic protein 1 homolog	0.000261079	3.2446	2,4
AH	H	c221008_g1	Low-density lipoprotein receptor-related protein 5, Low-density lipoprotein receptor-related protein 6	0.000261079	10.243	2,3 1,2,3
AH	H	c239805_g2	TPR repeat-containing protein	0.000625945	3.91357	2
AH	H	c218604_g3	Neuroendocrine convertase 1, Proprotein convertase subtilisin/kexin type 1	0.00104614	88.7762	2,4 3,4
AH	H	c237299_g2	ShK domain-like-containing protein	0.0010907	4.95169	4
AH	H	c224323_g1	Protein Wnt-7b	0.00134419	4.13342	2,3,4
AH	H	c233223_g2	Neuronal acetylcholine receptor subunit alpha-10	0.00158889	8.92017	2,4
AH	H	c239797_g2	Sodium/glucose cotransporter 2	0.00171205	2.83724	2,4
AH	H	c209755_g2	Forkhead box protein L2	0.00179031	2.97127	1,2,3,4
AH	H	c209028_g1	Unidentified protein	0.00218868	14.9686
AH	H	c195139_g1	Muscle segment homeobox 3	0.00308883	5.8037	1,2,3,4
AH	H	c213861_g5	HECT-domain-containing protein (ubiquitin-transferase)	0.00339341	103.269	4
AH	H	c233718_g4	Unidentified protein	0.00380707	252.586
AH	H	c238733_g2	GP26	0.00380707	8.20493	1
AH	H	c210228_g7	Vascular endothelial growth factor receptor	0.00393404	318.988	2,4
AH	H	c230266_g2	Glypican-5	0.00393404	2.47804	1,2,4
AH	H	c210228_g4	Hemicentin	0.00406486	139.257	3
AH	H	c224126_g3	Uromodulin	0.00414723	2.54336	2,3
AH	H	c208317_g1	Tropomyosin alpha-4 chain	0.00417381	2.66782	2,4
AH	H	c223010_g2	Proprotein convertase subtilisin type 5	0.00427895	328.278	2,3,4
AH	H	c222220_g8	Guanylate-binding protein 6	0.00461315	544.424	2,4
AH	H	c239225_g1	Protein Wnt-4	0.00461315	3.33888	2,4
AH	H	c221191_g3	Neuronal acetylcholine receptor subunit alpha-7, Nicotinic acetylcholine receptor	0.0052648	9.07968	2,4 3,4
AH	H	c223729_g1	Twist	0.00552201	6.58242	1,2,3,4
AH	H	c216072_g1	Transient receptor potential cation channel subfamily A member 1	0.00569143	4.32177	1,2,3,4
AH	H	c217092_g1	Uncharacterized WD repeat-containing protein alr2800	0.00573726	10.4031	2
AH	H	c215315_g1	Retrotransposon-like family member (retr-1)-like	0.00578496	11.4659	1,4
AH	H	c219411_g4	SEA domain-containing protein	0.00661022	42.2957	4
AH	H	c233675_g3	DDE superfamily endonuclease	0.00677449	5.84161	4
AH	H	c214709_g3	Unidentified protein	0.0068439	133.878
AH	H	c219411_g9	Peroxidasin homolog, Hemicentin-2, Neurotrimin	0.00688915	21.7867	1 2,4 3,4
AH	H	c214820_g1	Antho-RFamide neuropeptides	0.0075095	10.7027	1,2
AH	H	c223975_g1	Calumenin	0.00763795	5.63263	2,4
AH	H	c234697_g1	Protein Wnt-2b	0.00808818	2.80301	2,4
AH	H	c216902_g1	Putative reverse transcriptase	0.00870361	9.11808	1
AH	H	c237792_g3	Prestin, Solute carrier family 26 member 5,6	0.00909615	2.2982	2,4 2,3,4
AH	H	c165785_g1	Integrase core domain-containing protein	0.00954399	328.506	4
AU	A	c208131_g3	Transcription factor HES-1 Transcription factor HES-4-A	1.50601e-07	5.66873	3,4 2,4
AU	A	c210088_g1	Transcription factor HES-1	1.50601e-07	3.99577	2,3,4
AU	A	c215386_g1	Frizzled 5	5.19826e-06	6.21548	2,3,4
AU	A	c233110_g2	Unidentified protein	5.95675e-05	3.30188
AU	A	c209865_g1	Unidentified protein	0.000469006	3.38649
AU	U	c228720_g1	Unidentified protein	0.000117036	5.87044
AU	U	c239238_g1	Low-density lipoprotein receptor protein 4	0.000210604	5.92125	1,2,4
HU	H	c203847_g3	Alcohol dehydrogenase transcription factor factor Myb/SANT-like	7.71621e-06	280.072	4
HU	H	c218604_g3	Neuroendocrine convertase 1, Proprotein convertase subtilisin/kexin type 1	2.1912e-05	575.075	2,4 3,4
HU	H	c172787_g2	Putative ATP-dependent RNA helicase	6.20611e-05	455.597	2,3,4
HU	H	c232579_g1	HECT-domain-containing protein (ubiquitin-transferase)	0.000122864	36.9267	4
HU	H	c199868_g1	Lectin	0.000156419	10.0175	1
HU	H	c209028_g1	Unidentified protein	0.000229735	17.1277
HU	H	c240086_g4	THAP domain-containing protein	0.000277663	16.3449	4
HU	H	c210797_g1	Tctex 1 domain-containing protein	0.00157323	5.12384	2,4
HU	H	c223010_g2	Proprotein convertase subtilisin type 5	0.00237655	867.708	2,3,4
HU	H	c215315_g1	Retrotransposon-like family member (retr-1)-like	0.00275015	13.5862	1,4
HU	H	c210228_g7	Vascular endothelial growth factor receptor	0.0044718	391.528	2,4
HU	H	c214709_g3	Unidentified protein	0.00498996	126.736
HU	H	c222220_g8	Guanylate-binding protein 6	0.00723246	601.827	2,4
HU	H	c238733_g2	GP26	0.00729928	8.7582	1
HU	H	c169334_g4	Unidentified protein	0.00984586	199.245
HU	U	c232386_g1	PB1 domain-containing protein	1.09714e-26	559.036	4
HU	U	c216293_g5	G-protein-signaling modulator 1	5.04467e-07	26.2231	1,2,4
HU	U	c217203_g1	Unidentified protein	2.1912e-05	4.72059
HU	U	c225255_g2	Tetracopeptide repeat protein	6.74934e-05	206.949	2,4
HU	U	c229212_g3	Similar to RNase H and integrase-like protein	0.000168105	43.5483	1,4
HU	U	c206573_g1	Unidentified protein	0.000229735	700.882
HU	U	c233968_g6	Lysosomal acid lipase/cholesteryl ester hydrolase	0.000277663	135.327	1,2,3,4
HU	U	c240174_g2	Unidentified protein	0.000317147	73.9938
HU	U	c183125_g3	TNF receptor-associated factor 5 TNF receptor-associated factor 6	0.000812324	472.528	1,2,4 3,4
HU	U	c226765_g1	Unidentified protein	0.000884915	197.177
HU	U	c241337_g2	Unidentified protein	0.00202348	7.70301
HU	U	c168944_g1	Pao retrotransposon peptidase family protein-like	0.0028089	25.5025	1,4
HU	U	c222845_g1	Protein-methionine sulfoxide oxidase mical3a	0.00303104	2.542	2,3,4
HU	U	c239515_g1	Peroxisomal N(1)-acetyl-spermine/spermidine oxidase	0.00439063	2.48725	2,3,4
HU	U	c218091_g3	Death domain-containing protein	0.0044718	463.346	4
HU	U	c231457_g2	Protein unc-13 homolog C Endonuclease/Exonuclease/phosphatase family	0.00686445	3.34033	2 4
HU	U	c219571_g4	ASL1/Clec4a2 fusion protein	0.00954355	29.2338	1,2,3,4
HU	U	c208053_g1	BTB and MATH domain-containing protein 38	0.009883	541.066	2,4

## Sheet: Summary_table_3separate
Pairwise Differential Gene Expression Results: Affected Tissue vs. Healthy Tissue
Pairwise Result	Gene ID	Gene Annotation	FDR	FC	Annotation Sources
Upregulated in affected tissue compared to healthy tissue	c232386_g1	PB1 domain-containing protein	4.80799e-33	811.186	4
	c208131_g3	Transcription factor HES-1 Transcription factor HES-4-A	6.28462e-07	4.81469	3,4 2,4
	c210088_g1	Transcription factor HES-1	3.9885e-06	3.40809	2,3,4
	c216293_g5	G-protein-signaling modulator 1	4.23524e-05	48.6488	1,2,4
	c225255_g2	Tetracopeptide repeat protein	6.99168e-05	152.02	2,4
	c233968_g6	Lysosomal acid lipase/cholesteryl ester hydrolase	7.10499e-05	189.28	1,2,3,4
	c214713_g1	DDE superfamily endonuclease	0.000244866	20.1786	4
	c227218_g2	Adenosine receptor A3	0.000355461	2.72519	2,4
	c183125_g3	TNF receptor-associated factor 5 TNF receptor-associated factor 6	0.000355461	392.772	1,2,4 3,4
	c223018_g1	Unidentified protein	0.000444509	3.36367	NA
	c206573_g1	Unidentified protein	0.000659514	216.11	NA
	c235651_g1	Collagen alpha-6 (VI)	0.000745079	2.27552	1,2,3,4
	c244503_g2	Collagen alpha-1 (XIV), Collagen alpha (VI)	0.00081577	2.62881	2,4 3,4
	c241337_g2	Unidentified protein	0.000830619	7.67152	NA
	c216717_g1	Unidentified protein	0.000856692	308.024	NA
	c217203_g1	Unidentified protein	0.000856692	3.78459	NA
	c240174_g2	Unidentified protein	0.0009328	65.1042	NA
	c220027_g3	Type III iodothyronine deiodinase	0.000938797	3.73255	2,3,4
	c244278_g1	Macrophage mannose receptor 1	0.000987692	3.26621	1,2,3,4
	c216235_g2	Homeobox protein engrailed	0.00100327	5.04538	2,3,4
	c229212_g3	Similar to RNase H and integrase-like protein	0.00104614	40.2764	1,4
	c194031_g2	Pao retrotransposon peptidase	0.00153094	33.2916	4
	c238564_g1	Unidentified protein	0.0019118	3.30483	NA
	c230619_g4	Acetylcholine receptor subunit alpha-like 2	0.00228577	3.55938	2,4
	c230280_g4	Unidentified protein	0.00246229	4.93456	NA
	c209865_g1	Unidentified protein	0.00262744	2.78827	NA
	c226765_g1	Unidentified protein	0.00279815	138.742	NA
	c175583_g1	Notch-regulated ankyrin repeat-containing protein	0.00380707	2.86975	2,4
	c228448_g2	E3 ubiquitin-protein ligase RNF213	0.00393404	586.218	2
	c196457_g1	Sprouty homolog 2	0.00414723	2.48577	1,2,3,4
	c212713_g4	Unidentified protein	0.00414723	4.19966	NA
	c216324_g2	ShK domain-like-containing protein	0.00417381	2.34806	4
	c222575_g2	Unidentified protein	0.00552201	7.0652	NA
	c228448_g3	E3 ubiquitin-protein ligase RNF213	0.00578496	469.746	2
	c165248_g1	Protein phosphatase	0.00589427	3.19558	3,4
	c222182_g1	Unidentified protein	0.00598312	2.38963	NA
	c221254_g3	ISXO2-like transposase domain-containing protein	0.00602292	71.1538	4
	c236094_g1	TNF receptor-associated factor 3 TNF receptor-associated factor 5 TNF receptor-associated factor 6	0.0075095	5.73289	2,3,4 2,4 2,3,4
	c235981_g3	Sulfite exporter TauE/SafE	0.00763795	3.01335	4
	c218779_g10	Unidentified protein	0.00831758	2.39728	NA
	c168944_g1	Pao retrotransposon peptidase family protein-like	0.00870361	28.4729	1,4
	c218091_g3	Death domain-containing protein	0.00939959	305.529	4
Upregulated in healthy tissue compared to affected tissue	c228720_g1	Unidentified protein	2.28428e-10	15.6678	NA
	c239238_g1	Low-density lipoprotein receptor protein 4	4.68872e-07	10.0594	1,2,4
	c229161_g1	Low-density lipoprotein receptor-related protein 4	3.9885e-06	7.27461	1,2
	c244330_g1	Low-density lipoprotein receptor-related protein 4	4.2888e-06	8.67464	1,2,4
	c244330_g2	Low-density lipoprotein receptor-related protein 6	6.67342e-06	7.62007	1,2
	c221008_g4	Putative Low-density lipoprotein receptor repeat class B	7.17743e-06	13.7298	1
	c231597_g2	Low-density lipoprotein receptor-related protein 4, Low-density lipoprotein receptor-related protein 1	3.80092e-05	6.99312	1,2,4 3
	c211676_g2	Protein DD3-3	4.54494e-05	30.1526	2
	c224998_g2	Inhibin beta B, Activin-like protein	5.2833e-05	3.57498	2,4 1,4
	c172787_g2	Putative ATP-dependent RNA helicase	8.07383e-05	406.998	2,3,4
	c203847_g3	Alcohol dehydrogenase transcription factor factor Myb/SANT-like	0.000100608	233.376	4
	c240897_g1	Deleted in malignant brain tumors 1 protein Low-density lipoprotein receptor-related protein 4	0.000110946	4.86069	2,3,4 1,2
	c238232_g2	similar to DNA-directed RNA polymerase, omega subunit family protein, Myosin heavy chain	0.000261079	4.38132	1 2
	c238492_g2	Zinc finger protein	0.000261079	7.08571	1,2,4
	c240815_g2	Bone morphogenetic protein 1 homolog	0.000261079	3.2446	2,4
	c221008_g1	Low-density lipoprotein receptor-related protein 5, Low-density lipoprotein receptor-related protein 6	0.000261079	10.243	2,3 1,2,3
	c239805_g2	TPR repeat-containing protein	0.000625945	3.91357	2
	c218604_g3	Neuroendocrine convertase 1, Proprotein convertase subtilisin/kexin type 1	0.00104614	88.7762	2,4 3,4
	c237299_g2	ShK domain-like-containing protein	0.0010907	4.95169	4
	c224323_g1	Protein Wnt-7b	0.00134419	4.13342	2,3,4
	c233223_g2	Neuronal acetylcholine receptor subunit alpha-10	0.00158889	8.92017	2,4
	c239797_g2	Sodium/glucose cotransporter 2	0.00171205	2.83724	2,4
	c209755_g2	Forkhead box protein L2	0.00179031	2.97127	1,2,3,4
	c209028_g1	Unidentified protein	0.00218868	14.9686	NA
	c195139_g1	Muscle segment homeobox 3	0.00308883	5.8037	1,2,3,4
	c213861_g5	HECT-domain-containing protein (ubiquitin-transferase)	0.00339341	103.269	4
	c233718_g4	Unidentified protein	0.00380707	252.586	NA
	c238733_g2	GP26	0.00380707	8.20493	1
	c210228_g7	Vascular endothelial growth factor receptor	0.00393404	318.988	2,4
	c230266_g2	Glypican-5	0.00393404	2.47804	1,2,4
	c210228_g4	Hemicentin	0.00406486	139.257	3
	c224126_g3	Uromodulin	0.00414723	2.54336	2,3
	c208317_g1	Tropomyosin alpha-4 chain	0.00417381	2.66782	2,4
	c223010_g2	Proprotein convertase subtilisin type 5	0.00427895	328.278	2,3,4
	c222220_g8	Guanylate-binding protein 6	0.00461315	544.424	2,4
	c239225_g1	Protein Wnt-4	0.00461315	3.33888	2,4
	c221191_g3	Neuronal acetylcholine receptor subunit alpha-7, Nicotinic acetylcholine receptor	0.0052648	9.07968	2,4 3,4
	c223729_g1	Twist	0.00552201	6.58242	1,2,3,4
	c216072_g1	Transient receptor potential cation channel subfamily A member 1	0.00569143	4.32177	1,2,3,4
	c217092_g1	Uncharacterized WD repeat-containing protein alr2800	0.00573726	10.4031	2
	c215315_g1	Retrotransposon-like family member (retr-1)-like	0.00578496	11.4659	1,4
	c219411_g4	SEA domain-containing protein	0.00661022	42.2957	4
	c233675_g3	DDE superfamily endonuclease	0.00677449	5.84161	4
	c214709_g3	Unidentified protein	0.0068439	133.878	NA
	c219411_g9	Peroxidasin homolog, Hemicentin-2, Neurotrimin	0.00688915	21.7867	1 2,4 3,4
	c214820_g1	Antho-RFamide neuropeptides	0.0075095	10.7027	1,2
	c223975_g1	Calumenin	0.00763795	5.63263	2,4
	c234697_g1	Protein Wnt-2b	0.00808818	2.80301	2,4
	c216902_g1	Putative reverse transcriptase	0.00870361	9.11808	1
	c237792_g3	Prestin, Solute carrier family 26 member 5,6	0.00909615	2.2982	2,4 2,3,4
	c165785_g1	Integrase core domain-containing protein	0.00954399	328.506	4
Pairwise Differential Gene Expression Results: Affected Tissue vs. Unaffected Tissue
Pairwise Result	Gene ID	Gene Annotation	FDR	FC	Annotation Sources
Upregulated in affected tissue compared to unaffected tissue	c208131_g3	Transcription factor HES-1 Transcription factor HES-4-A	1.50601e-07	5.66873	3,4 2,4
	c210088_g1	Transcription factor HES-1	1.50601e-07	3.99577	2,3,4
	c215386_g1	Frizzled 5	5.19826e-06	6.21548	2,3,4
	c233110_g2	Unidentified protein	5.95675e-05	3.30188	NA
	c209865_g1	Unidentified protein	0.000469006	3.38649	NA
Upregulated in unaffected tissue compared to affected tissue	c228720_g1	Unidentified protein	0.000117036	5.87044	NA
	c239238_g1	Low-density lipoprotein receptor protein 4	0.000210604	5.92125	1,2,4
Pairwise Differential Gene Expression Results: Healthy Tissue vs. Unaffected Tissue
Pairwise Result	Gene ID	Gene Annotation	FDR	FC	Annotation Sources
Upregulated in healthy tissue compared to unaffected tissue	c203847_g3	Alcohol dehydrogenase transcription factor factor Myb/SANT-like	7.71621e-06	280.072	4
	c218604_g3	Neuroendocrine convertase 1, Proprotein convertase subtilisin/kexin type 1	2.1912e-05	575.075	2,4 3,4
	c172787_g2	Putative ATP-dependent RNA helicase	6.20611e-05	455.597	2,3,4
	c232579_g1	HECT-domain-containing protein (ubiquitin-transferase)	0.000122864	36.9267	4
	c199868_g1	Lectin	0.000156419	10.0175	1
	c209028_g1	Unidentified protein	0.000229735	17.1277	NA
	c240086_g4	THAP domain-containing protein	0.000277663	16.3449	4
	c210797_g1	Tctex 1 domain-containing protein	0.00157323	5.12384	2,4
	c223010_g2	Proprotein convertase subtilisin type 5	0.00237655	867.708	2,3,4
	c215315_g1	Retrotransposon-like family member (retr-1)-like	0.00275015	13.5862	1,4
	c210228_g7	Vascular endothelial growth factor receptor	0.0044718	391.528	2,4
	c214709_g3	Unidentified protein	0.00498996	126.736	NA
	c222220_g8	Guanylate-binding protein 6	0.00723246	601.827	2,4
	c238733_g2	GP26	0.00729928	8.7582	1
	c169334_g4	Unidentified protein	0.00984586	199.245
Upregulated in unaffected tissue compared to healthy tissue	c232386_g1	PB1 domain-containing protein	1.09714e-26	559.036	4
	c216293_g5	G-protein-signaling modulator 1	5.04467e-07	26.2231	1,2,4
	c217203_g1	Unidentified protein	2.1912e-05	4.72059	NA
	c225255_g2	Tetracopeptide repeat protein	6.74934e-05	206.949	2,4
	c229212_g3	Similar to RNase H and integrase-like protein	0.000168105	43.5483	1,4
	c206573_g1	Unidentified protein	0.000229735	700.882	NA
	c233968_g6	Lysosomal acid lipase/cholesteryl ester hydrolase	0.000277663	135.327	1,2,3,4
	c240174_g2	Unidentified protein	0.000317147	73.9938
	c183125_g3	TNF receptor-associated factor 5 TNF receptor-associated factor 6	0.000812324	472.528	1,2,4 3,4
	c226765_g1	Unidentified protein	0.000884915	197.177	NA
	c241337_g2	Unidentified protein	0.00202348	7.70301	NA
	c168944_g1	Pao retrotransposon peptidase family protein-like	0.0028089	25.5025	1,4
	c222845_g1	Protein-methionine sulfoxide oxidase mical3a	0.00303104	2.542	2,3,4
	c239515_g1	Peroxisomal N(1)-acetyl-spermine/spermidine oxidase	0.00439063	2.48725	2,3,4
	c218091_g3	Death domain-containing protein	0.0044718	463.346	4
	c231457_g2	Protein unc-13 homolog C Endonuclease/Exonuclease/phosphatase family	0.00686445	3.34033	2 4
	c219571_g4	ASL1/Clec4a2 fusion protein	0.00954355	29.2338	1,2,3,4
	c208053_g1	BTB and MATH domain-containing protein 38	0.009883	541.066	2,4

## Sheet: Summary_table_3combined
Additional File 2
Table S1. Differentially expressed genes (DEGs) between healthy, GA-affected and GA-unaffected coral tissue (N=6 per tissue type)
Pairwise Result1	Gene ID2	Gene Annotation3	FDR4	FC5	Annotation Source(s)6
Upregulated in GA-affected tissue compared to healthy tissue	c232386_g1	PB1 domain-containing protein	4.80799e-33	811.186	4
	c208131_g3	Transcription factor HES-1, Transcription factor HES-4-A	6.28462e-07	4.81469	3,4 2,4
	c210088_g1	Transcription factor HES-1	3.9885e-06	3.40809	2,3,4
	c216293_g5	G-protein-signaling modulator 1	4.23524e-05	48.6488	1,2,4
	c225255_g2	Tetracopeptide repeat protein	6.99168e-05	152.02	2,4
	c233968_g6	Lysosomal acid lipase/cholesteryl ester hydrolase	7.10499e-05	189.28	1,2,3,4
	c214713_g1	DDE superfamily endonuclease	0.000244866	20.1786	4
	c227218_g2	Adenosine receptor A3	0.000355461	2.72519	2,4
	c183125_g3	TNF receptor-associated factor 5, TNF receptor-associated factor 6	0.000355461	392.772	1,2,4 3,4
	c223018_g1	Unidentified protein	0.000444509	3.36367	NA
	c206573_g1	Unidentified protein	0.000659514	216.11	NA
	c235651_g1	Collagen alpha-6 (VI)	0.000745079	2.27552	1,2,3,4
	c244503_g2	Collagen alpha-1 (XIV), Collagen alpha (VI)	0.00081577	2.62881	2,4 3,4
	c241337_g2	Unidentified protein	0.000830619	7.67152	NA
	c216717_g1	Unidentified protein	0.000856692	308.024	NA
	c217203_g1	Unidentified protein	0.000856692	3.78459	NA
	c240174_g2	Unidentified protein	0.0009328	65.1042	NA
	c220027_g3	Type III iodothyronine deiodinase	0.000938797	3.73255	2,3,4
	c244278_g1	Macrophage mannose receptor 1	0.000987692	3.26621	1,2,3,4
	c216235_g2	Homeobox protein engrailed	0.00100327	5.04538	2,3,4
	c229212_g3	Similar to RNase H and integrase-like protein	0.00104614	40.2764	1,4
	c194031_g2	Pao retrotransposon peptidase	0.00153094	33.2916	4
	c238564_g1	Unidentified protein	0.0019118	3.30483	NA
	c230619_g4	Acetylcholine receptor subunit alpha-like 2	0.00228577	3.55938	2,4
	c230280_g4	Unidentified protein	0.00246229	4.93456	NA
	c209865_g1	Unidentified protein	0.00262744	2.78827	NA
	c226765_g1	Unidentified protein	0.00279815	138.742	NA
	c175583_g1	Notch-regulated ankyrin repeat-containing protein	0.00380707	2.86975	2,4
	c228448_g2	E3 ubiquitin-protein ligase RNF213	0.00393404	586.218	2
	c196457_g1	Sprouty homolog 2	0.00414723	2.48577	1,2,3,4
	c212713_g4	Unidentified protein	0.00414723	4.19966	NA
	c216324_g2	ShK domain-like-containing protein	0.00417381	2.34806	4
	c222575_g2	Unidentified protein	0.00552201	7.0652	NA
	c228448_g3	E3 ubiquitin-protein ligase RNF213	0.00578496	469.746	2
	c165248_g1	Protein phosphatase	0.00589427	3.19558	3,4
	c222182_g1	Unidentified protein	0.00598312	2.38963	NA
	c221254_g3	ISXO2-like transposase domain-containing protein	0.00602292	71.1538	4
	c236094_g1	TNF receptor-associated factor 3, TNF receptor-associated factor 5, TNF receptor-associated factor 6	0.0075095	5.73289	2,3,4 2,4 2,3,4
	c235981_g3	Sulfite exporter TauE/SafE	0.00763795	3.01335	4
	c218779_g10	Unidentified protein	0.00831758	2.39728	NA
	c168944_g1	Pao retrotransposon peptidase family protein-like	0.00870361	28.4729	1,4
	c218091_g3	Death domain-containing protein	0.00939959	305.529	4
Upregulated in healthy tissue compared to GA-affected tissue	c228720_g1	Unidentified protein	2.28428e-10	15.6678	NA
	c239238_g1	Low-density lipoprotein receptor protein 4	4.68872e-07	10.0594	1,2,4
	c229161_g1	Low-density lipoprotein receptor-related protein 4	3.9885e-06	7.27461	1,2
	c244330_g1	Low-density lipoprotein receptor-related protein 4	4.2888e-06	8.67464	1,2,4
	c244330_g2	Low-density lipoprotein receptor-related protein 6	6.67342e-06	7.62007	1,2
	c221008_g4	Putative Low-density lipoprotein receptor repeat class B	7.17743e-06	13.7298	1
	c231597_g2	Low-density lipoprotein receptor-related protein 4, Low-density lipoprotein receptor-related protein 1	3.80092e-05	6.99312	1,2,4 3
	c211676_g2	Protein DD3-3	4.54494e-05	30.1526	2
	c224998_g2	Inhibin beta B, Activin-like protein	5.2833e-05	3.57498	2,4 1,4
	c172787_g2	Putative ATP-dependent RNA helicase	8.07383e-05	406.998	2,3,4
	c203847_g3	Alcohol dehydrogenase transcription factor factor Myb/SANT-like	0.000100608	233.376	4
	c240897_g1	Deleted in malignant brain tumors 1 protein, Low-density lipoprotein receptor-related protein 4	0.000110946	4.86069	2,3,4 1,2
	c238232_g2	similar to DNA-directed RNA polymerase (omega subunit family protein), Myosin heavy chain	0.000261079	4.38132	1 2
	c238492_g2	Zinc finger protein	0.000261079	7.08571	1,2,4
	c240815_g2	Bone morphogenetic protein 1 homolog	0.000261079	3.2446	2,4
	c221008_g1	Low-density lipoprotein receptor-related protein 5, Low-density lipoprotein receptor-related protein 6	0.000261079	10.243	2,3 1,2,3
	c239805_g2	TPR repeat-containing protein	0.000625945	3.91357	2
	c218604_g3	Neuroendocrine convertase 1, Proprotein convertase subtilisin/kexin type 1	0.00104614	88.7762	2,4 3,4
	c237299_g2	ShK domain-like-containing protein	0.0010907	4.95169	4
	c224323_g1	Protein Wnt-7b	0.00134419	4.13342	2,3,4
	c233223_g2	Neuronal acetylcholine receptor subunit alpha-10	0.00158889	8.92017	2,4
	c239797_g2	Sodium/glucose cotransporter 2	0.00171205	2.83724	2,4
	c209755_g2	Forkhead box protein L2	0.00179031	2.97127	1,2,3,4
	c209028_g1	Unidentified protein	0.00218868	14.9686	NA
	c195139_g1	Muscle segment homeobox 3	0.00308883	5.8037	1,2,3,4
	c213861_g5	HECT-domain-containing protein (ubiquitin-transferase)	0.00339341	103.269	4
	c233718_g4	Unidentified protein	0.00380707	252.586	NA
	c238733_g2	GP26	0.00380707	8.20493	1
	c210228_g7	Vascular endothelial growth factor receptor	0.00393404	318.988	2,4
	c230266_g2	Glypican-5	0.00393404	2.47804	1,2,4
	c210228_g4	Hemicentin	0.00406486	139.257	3
	c224126_g3	Uromodulin	0.00414723	2.54336	2,3
	c208317_g1	Tropomyosin alpha-4 chain	0.00417381	2.66782	2,4
	c223010_g2	Proprotein convertase subtilisin type 5	0.00427895	328.278	2,3,4
	c222220_g8	Guanylate-binding protein 6	0.00461315	544.424	2,4
	c239225_g1	Protein Wnt-4	0.00461315	3.33888	2,4
	c221191_g3	Neuronal acetylcholine receptor subunit alpha-7, Nicotinic acetylcholine receptor	0.0052648	9.07968	2,4 3,4
	c223729_g1	Twist	0.00552201	6.58242	1,2,3,4
	c216072_g1	Transient receptor potential cation channel subfamily A member 1	0.00569143	4.32177	1,2,3,4
	c217092_g1	Uncharacterized WD repeat-containing protein alr2800	0.00573726	10.4031	2
	c215315_g1	Retrotransposon-like family member (retr-1)-like	0.00578496	11.4659	1,4
	c219411_g4	SEA domain-containing protein	0.00661022	42.2957	4
	c233675_g3	DDE superfamily endonuclease	0.00677449	5.84161	4
	c214709_g3	Unidentified protein	0.0068439	133.878	NA
	c219411_g9	Peroxidasin homolog, Hemicentin-2, Neurotrimin	0.00688915	21.7867	1 2,4 3,4
	c214820_g1	Antho-RFamide neuropeptides	0.0075095	10.7027	1,2
	c223975_g1	Calumenin	0.00763795	5.63263	2,4
	c234697_g1	Protein Wnt-2b	0.00808818	2.80301	2,4
	c216902_g1	Putative reverse transcriptase	0.00870361	9.11808	1
	c237792_g3	Prestin, Solute carrier family 26 member 5,6	0.00909615	2.2982	2,4 2,3,4
	c165785_g1	Integrase core domain-containing protein	0.00954399	328.506	4
Upregulated in GA-affected tissue compared to GA-unaffected tissue	c208131_g3	Transcription factor HES-1, Transcription factor HES-4-A	1.50601e-07	5.66873	3,4 2,4
	c210088_g1	Transcription factor HES-1	1.50601e-07	3.99577	2,3,4
	c215386_g1	Frizzled 5	5.19826e-06	6.21548	2,3,4
	c233110_g2	Unidentified protein	5.95675e-05	3.30188	NA
	c209865_g1	Unidentified protein	0.000469006	3.38649	NA
Upregulated in GA-unaffected tissue compared to GA-affected tissue	c228720_g1	Unidentified protein	0.000117036	5.87044	NA
	c239238_g1	Low-density lipoprotein receptor protein 4	0.000210604	5.92125	1,2,4
Upregulated in healthy tissue compared to GA-unaffected tissue	c203847_g3	Alcohol dehydrogenase transcription factor factor Myb/SANT-like	7.71621e-06	280.072	4
	c218604_g3	Neuroendocrine convertase 1, Proprotein convertase subtilisin/kexin type 1	2.1912e-05	575.075	2,4 3,4
	c172787_g2	Putative ATP-dependent RNA helicase	6.20611e-05	455.597	2,3,4
	c232579_g1	HECT-domain-containing protein (ubiquitin-transferase)	0.000122864	36.9267	4
	c199868_g1	Lectin	0.000156419	10.0175	1
	c209028_g1	Unidentified protein	0.000229735	17.1277	NA
	c240086_g4	THAP domain-containing protein	0.000277663	16.3449	4
	c210797_g1	Tctex 1 domain-containing protein	0.00157323	5.12384	2,4
	c223010_g2	Proprotein convertase subtilisin type 5	0.00237655	867.708	2,3,4
	c215315_g1	Retrotransposon-like family member (retr-1)-like	0.00275015	13.5862	1,4
	c210228_g7	Vascular endothelial growth factor receptor	0.0044718	391.528	2,4
	c214709_g3	Unidentified protein	0.00498996	126.736	NA
	c222220_g8	Guanylate-binding protein 6	0.00723246	601.827	2,4
	c238733_g2	GP26	0.00729928	8.7582	1
	c169334_g4	Unidentified protein	0.00984586	199.245
Upregulated in GA-unaffected tissue compared to healthy tissue	c232386_g1	PB1 domain-containing protein	1.09714e-26	559.036	4
	c216293_g5	G-protein-signaling modulator 1	5.04467e-07	26.2231	1,2,4
	c217203_g1	Unidentified protein	2.1912e-05	4.72059	NA
	c225255_g2	Tetracopeptide repeat protein	6.74934e-05	206.949	2,4
	c229212_g3	Similar to RNase H and integrase-like protein	0.000168105	43.5483	1,4
	c206573_g1	Unidentified protein	0.000229735	700.882	NA
	c233968_g6	Lysosomal acid lipase/cholesteryl ester hydrolase	0.000277663	135.327	1,2,3,4
	c240174_g2	Unidentified protein	0.000317147	73.9938
	c183125_g3	TNF receptor-associated factor 5, TNF receptor-associated factor 6	0.000812324	472.528	1,2,4 3,4
	c226765_g1	Unidentified protein	0.000884915	197.177	NA
	c241337_g2	Unidentified protein	0.00202348	7.70301	NA
	c168944_g1	Pao retrotransposon peptidase family protein-like	0.0028089	25.5025	1,4
	c222845_g1	Protein-methionine sulfoxide oxidase mical3a	0.00303104	2.542	2,3,4
	c239515_g1	Peroxisomal N(1)-acetyl-spermine/spermidine oxidase	0.00439063	2.48725	2,3,4
	c218091_g3	Death domain-containing protein	0.0044718	463.346	4
	c231457_g2	Protein unc-13 homolog C, Endonuclease/Exonuclease/phosphatase family	0.00686445	3.34033	2 4
	c219571_g4	ASL1/Clec4a2 fusion protein	0.00954355	29.2338	1,2,3,4
	c208053_g1	BTB and MATH domain-containing protein 38	0.009883	541.066	2,4
1Identifies pairwise comparison and tissue type in which genes are differentially expressed. 2GeneIDs refer to contigs in Trinity assembly and can be used to retrieve sequences via the National Center for Biotechnology Information Transcriptome Shotgun Assembly database (accession GFRO01000000). 3Annotations are based on homology searches to databases indicated in “Annotation Source(s)” column. M…
